# Supplementary material for: Assessing the attitude and problem-based learning in mathematics through PLS-SEM modeling
Source: PLoS One. 2022 May 19;17(5):e0266363. doi: 10.1371/journal.pone.0266363 (PMC9119563; doi:10.1371/journal.pone.0266363)
Supplement: S3 Appendix — (XLSX) [file pone.0266363.s003.xlsx]

## Sheet: Sheet1
			Measured variables
Observed Variable	C1	I have a lot of self-confidence when it comes to mathematics	Confidence in Learning Mathematics Scale(C )
Observed Variable	C2	I am able to solve mathematics problems without too much difficulty
Observed Variable	C3	I expect to do fairly well in any mathematics class I take.
Observed Variable	C4	I am always confused in my mathematics class.
Observed Variable	C5	I learn mathematics easily.
Observed Variable	C6	I believe I am good at solving mathematics problems.
Observed Variable	C7	Mathematics does not scare me at all.
Observed Variable	C8	Mathematics is one of my most dreaded subjects.
Observed Variable	C9	My mind goes blank and I am unable to think clearly when working with mathematics.
Observed Variable	C10	Studying mathematics makes me feel nervous.
Observed Variable	C11	Mathematics makes me feel uncomfortable.
Observed Variable	C12	When I hear the word mathematics, I have a feeling of dislike.
Observed Variable	V1	Mathematics is a very worthwhile and necessary subject	Value of Mathematics Scale (V)
Observed Variable	V2	I want to develop my mathematical skills
Observed Variable	V3	Mathematics helps develop the mind and teaches a person to think.
Observed Variable	V4	Mathematics is important in everyday life.
Observed Variable	V5	Mathematics is one of the most important subjects to study.
Observed Variable	V6	High school mathematics courses would be very helpful no matter what I decide to study.
Observed Variable	V7	I can think of many ways that I use mathematics outside of school.
Observed Variable	V8	Mathematics will not be important to me in my life's work.
Observed Variable	V9	I see mathematics as a subject I will rarely use in my daily life as an adult
Observed Variable	V10	Taking mathematics is a waste of time.
Observed Variable	V11	In terms of my adult life it is not important for me to do well in mathematics in high school.
Observed Variable	V12	I expect to have little use for mathematics when I get out of school.
Observed Variable	AE1	I have usually enjoyed studying mathematics in school.	Attitude Toward Enjoyment in Mathematics Scale (AE)
Observed Variable	AE2	I like to solve new problems in mathematics.
Observed Variable	AE3	I would prefer to do an assignment in mathematics than to write an essay.
Observed Variable	AE4	I really like mathematics.
Observed Variable	AE5	I am happier in a mathematics class than in any other class.
Observed Variable	AE6	Mathematics is a very interesting subject
Observed Variable	AE7	Winning a prize in mathematics would make me feel unpleasantly conspicuous
Observed Variable	AE8	I am comfortable expressing my own ideas on how to look for solutions to a difficult problem in mathematics.
Observed Variable	AE9	I am comfortable answering questions in mathematics class.
Observed Variable	AE10	Mathematics is dull and boring.
Observed Variable	M1	I like math puzzles	Student Mathematics Motivation Scale (M)
Observed Variable	M2	Mathematics is enjoyable and stimulating to me
Observed Variable	M3	When a math problem arises that I can’t immediately solve, I stick with it until I have solution
Observed Variable	M4	Once I start trying to work on a math puzzle, I find it hard to stop
Observed Variable	M5	When a question is left unanswered in math class, I continue to think about it afterward
Observed Variable	M6	I am challenged by math problems I can’t understand immediately
Observed Variable	M7	Figuring out mathematical problems does not appeal to me
Observed Variable	M8	The challenge of math problems does not appeal to me
Observed Variable	M9	Math puzzles are boring
Observed Variable	M10	I don’t understand how some people can spend so much time on math and seem to enjoy it
Observed Variable	M11	I would rather have someone give me the solution to a difficult math problem than have to work it out for myself
Observed Variable	M12	I do as a little work in math as possible
	Q_47	I would prefer this approach (PBL) of solving mathematics problems than solving textbook problems.	Student’s Attitude Toward Problem-Based Learning (ATPBL)
	Q_48	This PBL approach makes mathematics problem solving more interesting and challenging.
	Q_49	Solving problems with a group of friends made the problem-solving process easier to manage.
	Q_50	I gained more confidence in solving mathematics problems through a PBL approach because of help from friends and teacher.
	Q_51	The challenge of solving the problem task kept me going and thinking.
	Q_52	I enjoyed working with my friends to solve Mathematics problems.
Observed Variable	PLA_1	You always get a good response from students are motivated actively to solve the problems by themselves.	Problem solving learning and students’ achievement(PLA)
Observed Variable	PLA_2	You find the problem-solving method supportive for learners of all abilities in the class.
Observed Variable	PLA_3	When I use this method, student achievement is high.
Observed Variable	PLA_4	Problem solving is helpful to eliminate cramming and last-minute revision.
Observed Variable	PLA_5	Problem solving is helpful to make a learner more skilled and confident.
Observed Variable	PLA_6	The mathematics curriculum is designed to use the problem-solving method frequently.
Observed Variable	PLA_7	Textbooks are structured to support problem solving strategies
Observed Variable	PLA_8	Problem solving is helpful to improve students ‘performance in exams
Observed Variable	APL_1	Problem solving helps students to use mathematics in their daily life.	Advantages of problem-solving learning(APL)
Observed Variable	APL_2	Involvement and attention span of students can be enhanced.
Observed Variable	APL_3	Understanding of the laws of mathematics helps develop induction and deduction skills.
Observed Variable	APL_4	Students learn to draw diagram and pictures themselves to solve problems.
Observed Variable	APL_5	Students are no longer afraid of long problem statements.
Observed Variable	APL_6	Students find relief from panic near the examination.
Observed Variable	APL_7	Problem solving reduces the need to revise prior to examinations.
Observed Variable	DPL_1	This method is difficult when students are larger in number in the classroom.	Difficulties in using problem solving learning(DPL)
Observed Variable	DPL_2	This method is not suitable when time span is short for teaching.
Observed Variable	DPL_3	You spend more time to prepare a lesson.
Observed Variable	DPL_4	You need enough space, resources and feasible environment in the class.
Observed Variable	DPL_5	It is difficult to satisfy the learners of different abilities.
Observed Variable	DPL_6	It is more difficult to satisfy slow and weak learners through problem solving.
Observed Variable	DPL_7	The problem-solving method with IT requires extra training and is expensive.
